# Supplementary material for: Neuron-Derived Extracellular Vesicles Modulate Microglia Activation and Function
Source: Biology (Basel). 2021 Sep 22;10(10):948. doi: 10.3390/biology10100948 (PMC8533634; doi:10.3390/biology10100948)
Supplement: Supplementary file 1 [file biology-10-00948-s001.zip]

Archive with 1 entries (1 files):
- biology-1350679-supplementary.pdf
